# Supplementary material for: ﻿Two new species of Micropsalliota (Agaricales, Agaricaceae) from subtropical regions of China
Source: MycoKeys. 2025 Feb 6;113:193–208. doi: 10.3897/mycokeys.113.140599 (PMC11826227; doi:10.3897/mycokeys.113.140599)
Supplement: XML Treatment for Micropsalliota bispora [file mycokeys.113.140599-treatment1.xml]

<!DOCTYPE tp:taxon-treatment
  PUBLIC "-//TaxonX//DTD Taxonomic Treatment Publishing DTD v0 20100105//EN" "tax-treatment-NSO.dtd">
<tp:taxon-treatment xmlns:tp="http://www.plazi.org/taxpub"><tp:treatment-meta><kwd-group><label>Taxon classification</label><kwd>
                <named-content content-type="kingdom">Fungi</named-content>
              </kwd><kwd>
                <named-content content-type="order">Agaricales</named-content>
              </kwd><kwd>
                <named-content content-type="family">Agaricaceae</named-content>
              </kwd></kwd-group><mixed-citation publication-type="journal"><person-group><name><surname>Yan</surname><given-names>Jun-Qing</given-names></name><name><surname>Zeng</surname><given-names>Zhi-Heng</given-names></name><name><surname>Hu</surname><given-names>Ya-Ping</given-names></name><name><surname>Nie</surname><given-names>Cheng-Feng</given-names></name><name><surname>Ke</surname><given-names>Bin-Rong</given-names></name><name><surname>Wang</surname><given-names>Sheng-Nan</given-names></name><name><surname>Zeng</surname><given-names>Hui</given-names></name></person-group><article-title>﻿Two new species of <italic><tp:taxon-name><tp:taxon-name-part taxon-name-part-type="genus" reg="Micropsalliota">Micropsalliota</tp:taxon-name-part></tp:taxon-name></italic> (<tp:taxon-name><tp:taxon-name-part taxon-name-part-type="order">Agaricales</tp:taxon-name-part></tp:taxon-name>, <tp:taxon-name><tp:taxon-name-part taxon-name-part-type="family">Agaricaceae</tp:taxon-name-part></tp:taxon-name>) from subtropical regions of China</article-title><source>MycoKeys</source><day>06</day><month>02</month><year>2025</year><volume>113</volume><fpage>193</fpage><lpage>208</lpage><pub-id pub-id-type="doi">10.3897/mycokeys.113.140599</pub-id></mixed-citation></tp:treatment-meta><tp:nomenclature><label>﻿</label><tp:taxon-name>
              <object-id xmlns:xlink="http://www.w3.org/1999/xlink" content-type="arpha" xlink:type="simple">87367F77-7D61-510A-859F-DB08B559AC4D</object-id>
              <tp:taxon-name-part taxon-name-part-type="genus" reg="Micropsalliota">Micropsalliota</tp:taxon-name-part>
              <tp:taxon-name-part taxon-name-part-type="species" reg="bispora">bispora</tp:taxon-name-part>
              <object-id xmlns:xlink="http://www.w3.org/1999/xlink" content-type="mycobank" xlink:type="simple"> 855802</object-id>
            </tp:taxon-name><tp:taxon-authority>J.Q. Yan, S.N. Wang, &amp; H. Zeng</tp:taxon-authority><tp:taxon-status xmlns:xlink="http://www.w3.org/1999/xlink" xlink:type="simple">sp. nov.</tp:taxon-status><xref ref-type="fig" rid="F2">Fig. 2</xref></tp:nomenclature><tp:treatment-sec sec-type="etymology" id="SECID0EGNCI"><title>Etymology.</title><p>Name refers to the majority of basidia are 2-spored.</p></tp:treatment-sec><tp:treatment-sec sec-type="diagnosis" id="SECID0ELNCI"><title>Diagnosis.</title><p><italic><tp:taxon-name><tp:taxon-name-part taxon-name-part-type="genus" reg="Micropsalliota">Micropsalliota</tp:taxon-name-part><tp:taxon-name-part taxon-name-part-type="species" reg="bispora">bispora</tp:taxon-name-part></tp:taxon-name></italic> is mainly characterized by very small basidiomata; white to cream pileus, with the center being fawn to dull red; cymbiform basidiospores in profile view, 8.0–9.0(9.5) × 4.0–5.0(5.3) μm; and tibiiform cheilocystidia. It differs from <italic><tp:taxon-name><tp:taxon-name-part taxon-name-part-type="genus" reg="Micropsalliota">M.</tp:taxon-name-part><tp:taxon-name-part taxon-name-part-type="species" reg="albofelina">albofelina</tp:taxon-name-part></tp:taxon-name></italic> by having bigger spores, which are up to 9.0 μm in length.</p><fig id="F2" position="float" orientation="portrait"><object-id xmlns:xlink="http://www.w3.org/1999/xlink" content-type="doi" xlink:type="simple">10.3897/mycokeys.113.140599.figure2</object-id><object-id xmlns:xlink="http://www.w3.org/1999/xlink" content-type="arpha" xlink:type="simple">46C0E574-D5E5-5372-BB95-F87997D31BD8</object-id><label>Figure 2.</label><caption><p>Morphological structures of <italic><tp:taxon-name><tp:taxon-name-part taxon-name-part-type="genus" reg="Micropsalliota">Micropsalliota</tp:taxon-name-part><tp:taxon-name-part taxon-name-part-type="species" reg="bispora">bispora</tp:taxon-name-part></tp:taxon-name></italic>. <bold>A–C</bold> Basidiomata <bold>D</bold> spores <bold>E</bold> basidia <bold>F–H</bold> cheilocystidia <bold>I</bold> hyphae of fibrils. All microstructures were observed in 5%KOH, structures of <bold>E–H</bold> were stained by 1%Congo red. Scale bars: 10 mm (<bold>A–C</bold>);10 μm (<bold>D–I</bold>).</p></caption><graphic xmlns:xlink="http://www.w3.org/1999/xlink" xlink:href="mycokeys-113-193-g002.jpg" position="float" orientation="portrait" xlink:type="simple" id="oo_1243438.jpg"><uri content-type="original_file" xlink:type="simple">https://binary.pensoft.net/fig/1243438</uri></graphic></fig></tp:treatment-sec><tp:treatment-sec sec-type="Holotype" id="SECID0EPPCI"><title>Holotype.</title><p>China • Fujian Province, Wuyishan National Park, 11 July 2022, Jun-Qing Yan, Cheng-Feng Nie, HFJAU4253.</p></tp:treatment-sec><tp:treatment-sec sec-type="description" id="SECID0EUPCI"><title>Description.</title><p>Pileus 3.0–5.0 mm in diameter, white to cream, fawn (7E4) to dull red (8C3) at center, plano-convex to plane, surface dry, covered with white well-developed fibrils at early age, gradually disappears with aging. Context less than 0.8 mm thick. Lamellae 0.5–1.0 mm broad, free to short adnexed, distant, white, becoming brownish orange to light brown (7C4–7D4) as mature, edge white, smooth to serrate, with two series of lamellulae. Stipe 10–25 mm long, 0.5–1.0 mm thick, cylindrical, slender, white, surface with white fibrils, gradually disappears with aging. Annulus unobserved.</p><p>Basidiospores 8.0–9.0(9.5) × 4.0–5.0(5.3) μm, Q = (1.6)1.7–2.0, cymbiform in profile view, ellipsoid to elongated-ellipsoid in face view, light brown, wall 0.5 μm thick, apically thickened endosporium, without germ pore, inamyloid. Basidia 11–15 × 6.5–8.0 μm, clavate, hyaline, 2-spored, rarely 4-spored. Pleurocystidia absent. Cheilocystidia 35–55 × 6.8–15(17) μm, tibiiform, apex capitate, rarely subacute, 4.0–6.0(7.0) μm in diameter. Fibrils at the center of pileus composed of hyphae, 8.0–15 μm broad, with pale brown membranous pigment, constricted at the septa on some hyphae.</p></tp:treatment-sec><tp:treatment-sec sec-type="Habit and habitat" id="SECID0E1PCI"><title>Habit and habitat.</title><p>Scattered on soil in broad-leaved forest or mixed coniferous and broad-leaved forests.</p></tp:treatment-sec><tp:treatment-sec sec-type="material" id="SECID0E6PCI"><title>Additional specimens examined.</title><p>China • Fujian Province, Wuyishan National Park, 25 June 2022, Jun-Qing Yan, Bin-Rong Ke, HFJAU3833.</p></tp:treatment-sec><tp:treatment-sec sec-type="notes" id="SECID0EEQCI"><title>Note.</title><p>Macroscopically, <italic><tp:taxon-name><tp:taxon-name-part taxon-name-part-type="genus" reg="Micropsalliota">M.</tp:taxon-name-part><tp:taxon-name-part taxon-name-part-type="species" reg="bispora">bispora</tp:taxon-name-part></tp:taxon-name></italic> is very similar to <italic><tp:taxon-name><tp:taxon-name-part taxon-name-part-type="genus" reg="Micropsalliota">M.</tp:taxon-name-part><tp:taxon-name-part taxon-name-part-type="species" reg="albofelina">albofelina</tp:taxon-name-part></tp:taxon-name></italic> D.D. Ivanova &amp; O.V. Morozova, with both species having very small basidiomata and well-developed scales or fibrils at an early age. However, the latter has spores that are shorter than 7.5 μm and a white center on the pileus (<xref ref-type="bibr" rid="B4">Crous et al. 2021</xref>). <italic><tp:taxon-name><tp:taxon-name-part taxon-name-part-type="genus" reg="Micropsalliota">Micropsalliota</tp:taxon-name-part><tp:taxon-name-part taxon-name-part-type="species" reg="longicystis">longicystis</tp:taxon-name-part></tp:taxon-name></italic> T. Gao &amp; Z.W. Ge and <italic><tp:taxon-name><tp:taxon-name-part taxon-name-part-type="genus" reg="Micropsalliota">M.</tp:taxon-name-part><tp:taxon-name-part taxon-name-part-type="species" reg="pseudoarginea">pseudoarginea</tp:taxon-name-part></tp:taxon-name></italic> Heinem. are also similar to <italic><tp:taxon-name><tp:taxon-name-part taxon-name-part-type="genus" reg="Micropsalliota">M.</tp:taxon-name-part><tp:taxon-name-part taxon-name-part-type="species" reg="bispora">bispora</tp:taxon-name-part></tp:taxon-name></italic> macroscopically, but <italic><tp:taxon-name><tp:taxon-name-part taxon-name-part-type="genus" reg="Micropsalliota">M.</tp:taxon-name-part><tp:taxon-name-part taxon-name-part-type="species" reg="longicystis">longicystis</tp:taxon-name-part></tp:taxon-name></italic> has pleurocystidia and its spores shorter than 6.0 μm (<xref ref-type="bibr" rid="B5">Gao et al. 2024</xref>), and <italic><tp:taxon-name><tp:taxon-name-part taxon-name-part-type="genus" reg="Micropsalliota">M.</tp:taxon-name-part><tp:taxon-name-part taxon-name-part-type="species" reg="pseudoarginea">pseudoarginea</tp:taxon-name-part></tp:taxon-name></italic> has broadly clavate or ventricose-clavate cheilocystidia and its spores shorter than 5.0 μm (<xref ref-type="bibr" rid="B34">Zhao et al. 2010</xref>). Among the known species of <italic><tp:taxon-name><tp:taxon-name-part taxon-name-part-type="genus" reg="Micropsalliota">Micropsalliota</tp:taxon-name-part></tp:taxon-name></italic> with a pileus generally less than 10 mm, there are no species like <italic><tp:taxon-name><tp:taxon-name-part taxon-name-part-type="genus" reg="Micropsalliota">M.</tp:taxon-name-part><tp:taxon-name-part taxon-name-part-type="species" reg="bispora">bispora</tp:taxon-name-part></tp:taxon-name></italic> with spores longer than 8.0 μm. Based solely on this characteristic, <italic><tp:taxon-name><tp:taxon-name-part taxon-name-part-type="genus" reg="Micropsalliota">M.</tp:taxon-name-part><tp:taxon-name-part taxon-name-part-type="species" reg="bispora">bispora</tp:taxon-name-part></tp:taxon-name></italic> can be distinctly differentiated from known species of <italic><tp:taxon-name><tp:taxon-name-part taxon-name-part-type="genus" reg="Micropsalliota">Micropsalliota</tp:taxon-name-part></tp:taxon-name></italic>.</p><p><italic><tp:taxon-name><tp:taxon-name-part taxon-name-part-type="genus" reg="Micropsalliota">M.</tp:taxon-name-part><tp:taxon-name-part taxon-name-part-type="species" reg="geesterani">geesterani</tp:taxon-name-part></tp:taxon-name></italic> (Bas &amp; Heinem.) R.L. Zhao &amp; L.A. Parra, <italic><tp:taxon-name><tp:taxon-name-part taxon-name-part-type="genus" reg="Micropsalliota">M.</tp:taxon-name-part><tp:taxon-name-part taxon-name-part-type="species" reg="gigaspora">gigaspora</tp:taxon-name-part></tp:taxon-name></italic> T. Gao &amp; Z.W. Ge, and <italic><tp:taxon-name><tp:taxon-name-part taxon-name-part-type="genus" reg="Micropsalliota">M.</tp:taxon-name-part><tp:taxon-name-part taxon-name-part-type="species" reg="ventricocystidiata">ventricocystidiata</tp:taxon-name-part></tp:taxon-name></italic> Al-Sadi &amp; S. Hussain are similar to <italic><tp:taxon-name><tp:taxon-name-part taxon-name-part-type="genus" reg="Micropsalliota">M.</tp:taxon-name-part><tp:taxon-name-part taxon-name-part-type="species" reg="bispora">bispora</tp:taxon-name-part></tp:taxon-name></italic>, with spores up to 9.0 μm, but their pilei are larger than 20 mm. Additionally, <italic><tp:taxon-name><tp:taxon-name-part taxon-name-part-type="genus" reg="Micropsalliota">M.</tp:taxon-name-part><tp:taxon-name-part taxon-name-part-type="species" reg="geesterani">geesterani</tp:taxon-name-part></tp:taxon-name></italic> has a purple pileus, and fusiform, cylindrical, or narrowly clavate cheilocystidia (<xref ref-type="bibr" rid="B22">Parra et al. 2016</xref>), <italic><tp:taxon-name><tp:taxon-name-part taxon-name-part-type="genus" reg="Micropsalliota">M.</tp:taxon-name-part><tp:taxon-name-part taxon-name-part-type="species" reg="gigaspora">gigaspora</tp:taxon-name-part></tp:taxon-name></italic> has clavate cheilocystidia (<xref ref-type="bibr" rid="B5">Gao et al. 2024</xref>), and <italic><tp:taxon-name><tp:taxon-name-part taxon-name-part-type="genus" reg="Micropsalliota">M.</tp:taxon-name-part><tp:taxon-name-part taxon-name-part-type="species" reg="ventricocystidiata">ventricocystidiata</tp:taxon-name-part></tp:taxon-name></italic> has ventricose cheilocystidia (<xref ref-type="bibr" rid="B1">Al-Kharousi et al. 2022</xref>).</p></tp:treatment-sec><ref-list><ref id="B4"><mixed-citation xmlns:xlink="http://www.w3.org/1999/xlink" xlink:type="simple"><person-group><name name-style="western"><surname>Crous</surname><given-names>P</given-names></name><name name-style="western"><surname>Osieck</surname><given-names>E</given-names></name><name name-style="western"><surname>Jurjevi</surname><given-names>Ž</given-names></name><name name-style="western"><surname>Boers</surname><given-names>J</given-names></name><name name-style="western"><surname>Van Iperen</surname><given-names>A</given-names></name><name name-style="western"><surname>Starink-Willemse</surname><given-names>M</given-names></name><name name-style="western"><surname>Dima</surname><given-names>B</given-names></name><name name-style="western"><surname>Balashov</surname><given-names>S</given-names></name><name name-style="western"><surname>Bulgakov</surname><given-names>T</given-names></name><name name-style="western"><surname>Johnston</surname><given-names>P</given-names></name></person-group> (<year>2021</year>) <article-title>Fungal planet description sheets: 1284–1382.</article-title><source>Persoonia-Molecular Phylogeny and Evolution of <tp:taxon-name><tp:taxon-name-part taxon-name-part-type="kingdom">Fungi</tp:taxon-name-part></tp:taxon-name></source><volume>47</volume>: <fpage>178</fpage>–<lpage>374</lpage>. <ext-link xlink:href="10.3767/persoonia.2021.47.06" ext-link-type="doi" xlink:type="simple">https://doi.org/10.3767/persoonia.2021.47.06</ext-link></mixed-citation></ref><ref id="B5"><mixed-citation xmlns:xlink="http://www.w3.org/1999/xlink" xlink:type="simple"><person-group><name name-style="western"><surname>Gao</surname><given-names>T</given-names></name><name name-style="western"><surname>Qu</surname><given-names>H</given-names></name><name name-style="western"><surname>Ge</surname><given-names>Z-W</given-names></name></person-group> (<year>2024</year>) <article-title>Multi-gene phylogeny and morphological characters reveal seven new species of <italic><tp:taxon-name><tp:taxon-name-part taxon-name-part-type="genus">Micropsalliota</tp:taxon-name-part></tp:taxon-name></italic> (<tp:taxon-name><tp:taxon-name-part taxon-name-part-type="order">Agaricales</tp:taxon-name-part></tp:taxon-name>, <tp:taxon-name><tp:taxon-name-part taxon-name-part-type="family">Agaricaceae</tp:taxon-name-part></tp:taxon-name>) from southern China, with an updated key for the species distributed in China.</article-title><source>Mycology</source><volume>15</volume>: <fpage>1</fpage>–<lpage>26</lpage>. <ext-link xlink:href="10.1080/21501203.2024.2323206" ext-link-type="doi" xlink:type="simple">https://doi.org/10.1080/21501203.2024.2323206</ext-link></mixed-citation></ref><ref id="B34"><mixed-citation xmlns:xlink="http://www.w3.org/1999/xlink" xlink:type="simple"><person-group><name name-style="western"><surname>Zhao</surname><given-names>RL</given-names></name><name name-style="western"><surname>Desjardin</surname><given-names>DE</given-names></name><name name-style="western"><surname>Soytong</surname><given-names>K</given-names></name><name name-style="western"><surname>Perry</surname><given-names>BA</given-names></name><name name-style="western"><surname>Hyde</surname><given-names>KD</given-names></name></person-group> (<year>2010</year>) <article-title>A monograph of <italic><tp:taxon-name><tp:taxon-name-part taxon-name-part-type="genus">Micropsalliota</tp:taxon-name-part></tp:taxon-name></italic> in Northern Thailand based on morphological and molecular data.</article-title><source>Fungal Diversity</source><volume>45</volume>: <fpage>33</fpage>–<lpage>79</lpage>. <ext-link xlink:href="10.1007/s13225-010-0050-4" ext-link-type="doi" xlink:type="simple">https://doi.org/10.1007/s13225-010-0050-4</ext-link></mixed-citation></ref><ref id="B22"><mixed-citation xmlns:xlink="http://www.w3.org/1999/xlink" xlink:type="simple"><person-group><name name-style="western"><surname>Parra</surname><given-names>LA</given-names></name><name name-style="western"><surname>Tan</surname><given-names>Y</given-names></name><name name-style="western"><surname>Xu</surname><given-names>ML</given-names></name><name name-style="western"><surname>Zhou</surname><given-names>JL</given-names></name><name name-style="western"><surname>Wang</surname><given-names>B</given-names></name><name name-style="western"><surname>Zhao</surname><given-names>RL</given-names></name></person-group> (<year>2016</year>) <article-title>A reexamination of <italic><tp:taxon-name><tp:taxon-name-part taxon-name-part-type="genus">Allopsalliota</tp:taxon-name-part><tp:taxon-name-part taxon-name-part-type="species">indicates</tp:taxon-name-part></tp:taxon-name></italic> synonymy with <italic><tp:taxon-name><tp:taxon-name-part taxon-name-part-type="genus">Micropsalliota</tp:taxon-name-part></tp:taxon-name></italic> (Agariceae, <tp:taxon-name><tp:taxon-name-part taxon-name-part-type="family">Agaricaceae</tp:taxon-name-part></tp:taxon-name>, <tp:taxon-name><tp:taxon-name-part taxon-name-part-type="order">Agaricales</tp:taxon-name-part></tp:taxon-name>, <tp:taxon-name><tp:taxon-name-part taxon-name-part-type="phylum">Basidiomycota</tp:taxon-name-part></tp:taxon-name>).</article-title><source>Mycoscience</source><volume>57</volume>: <fpage>303</fpage>–<lpage>310</lpage>. <ext-link xlink:href="10.1016/j.myc.2016.02.005" ext-link-type="doi" xlink:type="simple">https://doi.org/10.1016/j.myc.2016.02.005</ext-link></mixed-citation></ref><ref id="B1"><mixed-citation xmlns:xlink="http://www.w3.org/1999/xlink" xlink:type="simple"><person-group><name name-style="western"><surname>Al-Kharousi</surname><given-names>M</given-names></name><name name-style="western"><surname>Hussain</surname><given-names>S</given-names></name><name name-style="western"><surname>Al-Muharabi</surname><given-names>MA</given-names></name><name name-style="western"><surname>Al-Shabibi</surname><given-names>Z</given-names></name><name name-style="western"><surname>Al-Balushi</surname><given-names>AH</given-names></name><name name-style="western"><surname>Al-Yahya’ei</surname><given-names>MN</given-names></name><name name-style="western"><surname>Al Saady</surname><given-names>N</given-names></name><name name-style="western"><surname>Velazhahan</surname><given-names>R</given-names></name><name name-style="western"><surname>Ai-Sadi</surname><given-names>AM</given-names></name></person-group> (<year>2022</year>) <article-title>Notes on the genus <italic><tp:taxon-name><tp:taxon-name-part taxon-name-part-type="genus">Micropsalliota</tp:taxon-name-part></tp:taxon-name></italic> (<tp:taxon-name><tp:taxon-name-part taxon-name-part-type="order">Agaricales</tp:taxon-name-part></tp:taxon-name>, <tp:taxon-name><tp:taxon-name-part taxon-name-part-type="phylum">Basidiomycota</tp:taxon-name-part></tp:taxon-name>) and the description of a new species from Southern Oman.</article-title><source>Phytotaxa</source><volume>543</volume>: <fpage>113</fpage>–<lpage>126</lpage>. <ext-link xlink:href="10.11646/phytotaxa.543.2.2" ext-link-type="doi" xlink:type="simple">https://doi.org/10.11646/phytotaxa.543.2.2</ext-link></mixed-citation></ref></ref-list></tp:taxon-treatment>
