# Supplementary material for: ﻿Two new species of Micropsalliota (Agaricales, Agaricaceae) from subtropical regions of China
Source: MycoKeys. 2025 Feb 6;113:193–208. doi: 10.3897/mycokeys.113.140599 (PMC11826227; doi:10.3897/mycokeys.113.140599)
Supplement: XML Treatment for Micropsalliota vulgaris [file mycokeys.113.140599-treatment2.xml]

<!DOCTYPE tp:taxon-treatment
  PUBLIC "-//TaxonX//DTD Taxonomic Treatment Publishing DTD v0 20100105//EN" "tax-treatment-NSO.dtd">
<tp:taxon-treatment xmlns:tp="http://www.plazi.org/taxpub"><tp:treatment-meta><kwd-group><label>Taxon classification</label><kwd>
                <named-content content-type="kingdom">Fungi</named-content>
              </kwd><kwd>
                <named-content content-type="order">Agaricales</named-content>
              </kwd><kwd>
                <named-content content-type="family">Agaricaceae</named-content>
              </kwd></kwd-group><mixed-citation publication-type="journal"><person-group><name><surname>Yan</surname><given-names>Jun-Qing</given-names></name><name><surname>Zeng</surname><given-names>Zhi-Heng</given-names></name><name><surname>Hu</surname><given-names>Ya-Ping</given-names></name><name><surname>Nie</surname><given-names>Cheng-Feng</given-names></name><name><surname>Ke</surname><given-names>Bin-Rong</given-names></name><name><surname>Wang</surname><given-names>Sheng-Nan</given-names></name><name><surname>Zeng</surname><given-names>Hui</given-names></name></person-group><article-title>﻿Two new species of <italic><tp:taxon-name><tp:taxon-name-part taxon-name-part-type="genus" reg="Micropsalliota">Micropsalliota</tp:taxon-name-part></tp:taxon-name></italic> (<tp:taxon-name><tp:taxon-name-part taxon-name-part-type="order">Agaricales</tp:taxon-name-part></tp:taxon-name>, <tp:taxon-name><tp:taxon-name-part taxon-name-part-type="family">Agaricaceae</tp:taxon-name-part></tp:taxon-name>) from subtropical regions of China</article-title><source>MycoKeys</source><day>06</day><month>02</month><year>2025</year><volume>113</volume><fpage>193</fpage><lpage>208</lpage><pub-id pub-id-type="doi">10.3897/mycokeys.113.140599</pub-id></mixed-citation></tp:treatment-meta><tp:nomenclature><label>﻿</label><tp:taxon-name>
              <object-id xmlns:xlink="http://www.w3.org/1999/xlink" content-type="arpha" xlink:type="simple">66229DB0-8F78-54E6-8D03-4263A6E134B5</object-id>
              <tp:taxon-name-part taxon-name-part-type="genus" reg="Micropsalliota">Micropsalliota</tp:taxon-name-part>
              <tp:taxon-name-part taxon-name-part-type="species" reg="vulgaris">vulgaris</tp:taxon-name-part>
              <object-id xmlns:xlink="http://www.w3.org/1999/xlink" content-type="mycobank" xlink:type="simple"> 855803</object-id>
            </tp:taxon-name><tp:taxon-authority>J.Q. Yan, S.N. Wang, &amp; H. Zeng</tp:taxon-authority><tp:taxon-status xmlns:xlink="http://www.w3.org/1999/xlink" xlink:type="simple">sp. nov.</tp:taxon-status><xref ref-type="fig" rid="F3">Fig. 3</xref></tp:nomenclature><tp:treatment-sec sec-type="etymology" id="SECID0EXYCI"><title>Etymology.</title><p>Name refers to the fact that many known species in this genus share similar macroscopic characteristics with the new species.</p></tp:treatment-sec><tp:treatment-sec sec-type="diagnosis" id="SECID0E3YCI"><title>Diagnosis.</title><p><italic><tp:taxon-name><tp:taxon-name-part taxon-name-part-type="genus" reg="Micropsalliota">Micropsalliota</tp:taxon-name-part><tp:taxon-name-part taxon-name-part-type="species" reg="vulgaris">vulgaris</tp:taxon-name-part></tp:taxon-name></italic> is mainly characterized by small basidiomata; white to cream pileus, covered with reddish brown to dark brown fibrillose; elongated-ellipsoid to elongated basidiospores in profile view, (6.3)6.7–8.0 × 3.7–4.4(4.7) μm; various cheilocystidia; hyphae of fibrils have pale brown vacuolar pigment. It differs from <italic><tp:taxon-name><tp:taxon-name-part taxon-name-part-type="genus" reg="Micropsalliota">M.</tp:taxon-name-part><tp:taxon-name-part taxon-name-part-type="species" reg="squarrosa">squarrosa</tp:taxon-name-part></tp:taxon-name></italic> by having various cheilocystidia.</p><fig id="F3" position="float" orientation="portrait"><object-id xmlns:xlink="http://www.w3.org/1999/xlink" content-type="doi" xlink:type="simple">10.3897/mycokeys.113.140599.figure3</object-id><object-id xmlns:xlink="http://www.w3.org/1999/xlink" content-type="arpha" xlink:type="simple">E5B0CA4E-0219-51F2-824F-8907E73D3DFA</object-id><label>Figure 3.</label><caption><p>Morphological structures of <italic><tp:taxon-name><tp:taxon-name-part taxon-name-part-type="genus" reg="Micropsalliota">Micropsalliota</tp:taxon-name-part><tp:taxon-name-part taxon-name-part-type="species" reg="vulgaris">vulgaris</tp:taxon-name-part></tp:taxon-name></italic>. <bold>A–D</bold> Basidiomata <bold>E</bold> spores <bold>F</bold> basidia <bold>G, H</bold> hyphae of fibrils <bold>I–O</bold> cheilocystidia. All microstructures were observed in 5%KOH, except for <bold>G</bold>, which were observed in water. Structures of <bold>F</bold> and <bold>I–O</bold> were stained by 1% Congo red. Scale bars: 10 mm (<bold>A–D</bold>);10 μm (<bold>E–O</bold>).</p></caption><graphic xmlns:xlink="http://www.w3.org/1999/xlink" xlink:href="mycokeys-113-193-g003.jpg" position="float" orientation="portrait" xlink:type="simple" id="oo_1243439.jpg"><uri content-type="original_file" xlink:type="simple">https://binary.pensoft.net/fig/1243439</uri></graphic></fig></tp:treatment-sec><tp:treatment-sec sec-type="Holotype" id="SECID0EE2CI"><title>Holotype.</title><p>China • Zhejiang Province, Wencheng County, 24 May 2022, Ya-Ping Hu, Jun-Qing Yan, HFJAU3350.</p></tp:treatment-sec><tp:treatment-sec sec-type="description" id="SECID0EJ2CI"><title>Description.</title><p>Pileus 10–35 mm, convex, white to cream, covered with reddish brown to dark brown (9E6–9F6) fibrillose, dense at the center, sparser towards the edge. Context less than 2.0 mm thick, turning brownish red (9C7–9C8) in some areas when bruised or cut. Lamellae 3.0–4.0 mm, crowded, free, with 2–3 series of lamellulae, dull white, edge dull white, slightly serrate. Stipe 50–80 mm long, 3.0–4.0 mm thick, cylindrical, slender, white, surface with white fibrils, gradually disappears with aging. Context of stipe turning brownish red (9C7–9C8) in some areas when bruised or cut. Annulus unobserved.</p><p>Basidiospores (6.3)6.7–8.0 × 3.7–4.4(4.7) μm, Q = (1.5)1.6–1.9(2.0), elongated-ellipsoid to elongated, slightly flattened on one side in profile view, ellipsoid to elongated-ellipsoid in face view, light brown, wall 0.5 μm thick, apically thickened endosporium, without germ pore, inamyloid. Basidia 15–19 × 6.0–7.5 μm, clavate, hyaline, 4-spored. Pleurocystidia absent. Cheilocystidia 35–62 × 4.2–11 μm, various, tibiiform, capitate, subhypoid, rarely fork, apex capitate, rarely mucronate, 4.0–8.0 μm in diameter. Fibrils composed of hyphae 8.0–15 μm broad, with pale brown vacuolar pigment.</p></tp:treatment-sec><tp:treatment-sec sec-type="Habit and habitat" id="SECID0EP2CI"><title>Habit and habitat.</title><p>Scattered on soil in broad-leaved forest.</p></tp:treatment-sec><tp:treatment-sec sec-type="material" id="SECID0EU2CI"><title>Additional specimens examined.</title><p>China • Zhejiang Province, Wencheng County, 25 May 2022, Zhi-Heng Zeng, Shen-Nan Wang, HFJAU5707.</p></tp:treatment-sec><tp:treatment-sec sec-type="notes" id="SECID0EZ2CI"><title>Note.</title><p>Among the known species of the <italic><tp:taxon-name><tp:taxon-name-part taxon-name-part-type="genus" reg="Micropsalliota">Micropsalliota</tp:taxon-name-part></tp:taxon-name></italic>, few have a similar combination of characteristics as <italic><tp:taxon-name><tp:taxon-name-part taxon-name-part-type="genus" reg="Micropsalliota">M.</tp:taxon-name-part><tp:taxon-name-part taxon-name-part-type="species" reg="vulgaris">vulgaris</tp:taxon-name-part></tp:taxon-name></italic>, that is, a white pileus covered with brown fibrils, lacks pleurocystidia, and has spores up to 8.0 μm. However, they can be clearly distinguished from <italic><tp:taxon-name><tp:taxon-name-part taxon-name-part-type="genus" reg="Micropsalliota">M.</tp:taxon-name-part><tp:taxon-name-part taxon-name-part-type="species" reg="vulgaris">vulgaris</tp:taxon-name-part></tp:taxon-name></italic>: <italic><tp:taxon-name><tp:taxon-name-part taxon-name-part-type="genus" reg="Micropsalliota">M.</tp:taxon-name-part><tp:taxon-name-part taxon-name-part-type="species" reg="endophaea">endophaea</tp:taxon-name-part></tp:taxon-name></italic> Heinem., <italic><tp:taxon-name><tp:taxon-name-part taxon-name-part-type="genus" reg="Micropsalliota">M.</tp:taxon-name-part><tp:taxon-name-part taxon-name-part-type="species" reg="inflata">inflata</tp:taxon-name-part></tp:taxon-name></italic> D.D. Ivanova &amp; O.V. Morozova,and <italic><tp:taxon-name><tp:taxon-name-part taxon-name-part-type="genus" reg="Micropsalliota">M.</tp:taxon-name-part><tp:taxon-name-part taxon-name-part-type="species" reg="megaspora">megaspora</tp:taxon-name-part></tp:taxon-name></italic> R.L. Zhao, Desjardin, Soytong &amp; K.D. Hyde have pilei that are generally less than 10 mm in diameter, and their cheilocystidia are shorter than 40 μm (<xref ref-type="bibr" rid="B11">Heinemann 1988</xref>; <xref ref-type="bibr" rid="B34">Zhao et al. 2010</xref>; <xref ref-type="bibr" rid="B15">Ivanova et al. 2023</xref>); <italic><tp:taxon-name><tp:taxon-name-part taxon-name-part-type="genus" reg="Micropsalliota">M.</tp:taxon-name-part><tp:taxon-name-part taxon-name-part-type="species" reg="fimbriata">fimbriata</tp:taxon-name-part></tp:taxon-name></italic> T. Gao &amp; Z.W. Ge, and <italic><tp:taxon-name><tp:taxon-name-part taxon-name-part-type="genus" reg="Micropsalliota">M.</tp:taxon-name-part><tp:taxon-name-part taxon-name-part-type="species" reg="gigaspora">gigaspora</tp:taxon-name-part></tp:taxon-name></italic> have clavate cheilocystidia and incrusted hyphae of pileus squamules (<xref ref-type="bibr" rid="B5">Gao et al. 2024</xref>); <italic><tp:taxon-name><tp:taxon-name-part taxon-name-part-type="genus" reg="Micropsalliota">M.</tp:taxon-name-part><tp:taxon-name-part taxon-name-part-type="species" reg="geesterani">geesterani</tp:taxon-name-part></tp:taxon-name></italic> has a purple pileus that can reach up to 200 mm in diameter (<xref ref-type="bibr" rid="B22">Parra et al. 2016</xref>); <italic><tp:taxon-name><tp:taxon-name-part taxon-name-part-type="genus" reg="Micropsalliota">M.</tp:taxon-name-part><tp:taxon-name-part taxon-name-part-type="species" reg="squarrosa">squarrosa</tp:taxon-name-part></tp:taxon-name></italic> T. Gao &amp; Z.W. Ge has clavate to clavate-capitate cheilocystidia (<xref ref-type="bibr" rid="B5">Gao et al. 2024</xref>); <italic><tp:taxon-name><tp:taxon-name-part taxon-name-part-type="genus" reg="Micropsalliota">M.</tp:taxon-name-part><tp:taxon-name-part taxon-name-part-type="species" reg="ventricocystidiata">ventricocystidiata</tp:taxon-name-part></tp:taxon-name></italic> has ventricose cheilocystidia (<xref ref-type="bibr" rid="B1">Al-Kharousi et al. 2022</xref>).</p></tp:treatment-sec><ref-list><ref id="B11"><mixed-citation xmlns:xlink="http://www.w3.org/1999/xlink" xlink:type="simple"><person-group><name name-style="western"><surname>Heinemann</surname><given-names>P</given-names></name></person-group> (<year>1988</year>) <article-title>Novitates generis <italic><tp:taxon-name><tp:taxon-name-part taxon-name-part-type="genus">Micropsalliota</tp:taxon-name-part></tp:taxon-name></italic> (<tp:taxon-name><tp:taxon-name-part taxon-name-part-type="family">Agaricaceae</tp:taxon-name-part></tp:taxon-name>).</article-title><source>Bulletin du Jardin Botanique National de Belgique</source><volume>58</volume>: <fpage>540</fpage>–<lpage>543</lpage>. <ext-link xlink:href="10.2307/3668305" ext-link-type="doi" xlink:type="simple">https://doi.org/10.2307/3668305</ext-link></mixed-citation></ref><ref id="B34"><mixed-citation xmlns:xlink="http://www.w3.org/1999/xlink" xlink:type="simple"><person-group><name name-style="western"><surname>Zhao</surname><given-names>RL</given-names></name><name name-style="western"><surname>Desjardin</surname><given-names>DE</given-names></name><name name-style="western"><surname>Soytong</surname><given-names>K</given-names></name><name name-style="western"><surname>Perry</surname><given-names>BA</given-names></name><name name-style="western"><surname>Hyde</surname><given-names>KD</given-names></name></person-group> (<year>2010</year>) <article-title>A monograph of <italic><tp:taxon-name><tp:taxon-name-part taxon-name-part-type="genus">Micropsalliota</tp:taxon-name-part></tp:taxon-name></italic> in Northern Thailand based on morphological and molecular data.</article-title><source>Fungal Diversity</source><volume>45</volume>: <fpage>33</fpage>–<lpage>79</lpage>. <ext-link xlink:href="10.1007/s13225-010-0050-4" ext-link-type="doi" xlink:type="simple">https://doi.org/10.1007/s13225-010-0050-4</ext-link></mixed-citation></ref><ref id="B15"><mixed-citation xmlns:xlink="http://www.w3.org/1999/xlink" xlink:type="simple"><person-group><name name-style="western"><surname>Ivanova</surname><given-names>D</given-names></name><name name-style="western"><surname>Morozova</surname><given-names>O</given-names></name><name name-style="western"><surname>Pham</surname><given-names>THG</given-names></name></person-group> (<year>2023</year>) <article-title>Three new species of <italic><tp:taxon-name><tp:taxon-name-part taxon-name-part-type="genus">Micropsalliota</tp:taxon-name-part></tp:taxon-name></italic> (<tp:taxon-name><tp:taxon-name-part taxon-name-part-type="family">Agaricaceae</tp:taxon-name-part></tp:taxon-name>, <tp:taxon-name><tp:taxon-name-part taxon-name-part-type="phylum">Basidiomycota</tp:taxon-name-part></tp:taxon-name>) from central and southern Vietnam.</article-title><source>Phytotaxa</source><volume>626</volume>: <fpage>247</fpage>–<lpage>258</lpage>. <ext-link xlink:href="10.11646/phytotaxa.491.2.6" ext-link-type="doi" xlink:type="simple">https://doi.org/10.11646/phytotaxa.491.2.6</ext-link></mixed-citation></ref><ref id="B5"><mixed-citation xmlns:xlink="http://www.w3.org/1999/xlink" xlink:type="simple"><person-group><name name-style="western"><surname>Gao</surname><given-names>T</given-names></name><name name-style="western"><surname>Qu</surname><given-names>H</given-names></name><name name-style="western"><surname>Ge</surname><given-names>Z-W</given-names></name></person-group> (<year>2024</year>) <article-title>Multi-gene phylogeny and morphological characters reveal seven new species of <italic><tp:taxon-name><tp:taxon-name-part taxon-name-part-type="genus">Micropsalliota</tp:taxon-name-part></tp:taxon-name></italic> (<tp:taxon-name><tp:taxon-name-part taxon-name-part-type="order">Agaricales</tp:taxon-name-part></tp:taxon-name>, <tp:taxon-name><tp:taxon-name-part taxon-name-part-type="family">Agaricaceae</tp:taxon-name-part></tp:taxon-name>) from southern China, with an updated key for the species distributed in China.</article-title><source>Mycology</source><volume>15</volume>: <fpage>1</fpage>–<lpage>26</lpage>. <ext-link xlink:href="10.1080/21501203.2024.2323206" ext-link-type="doi" xlink:type="simple">https://doi.org/10.1080/21501203.2024.2323206</ext-link></mixed-citation></ref><ref id="B22"><mixed-citation xmlns:xlink="http://www.w3.org/1999/xlink" xlink:type="simple"><person-group><name name-style="western"><surname>Parra</surname><given-names>LA</given-names></name><name name-style="western"><surname>Tan</surname><given-names>Y</given-names></name><name name-style="western"><surname>Xu</surname><given-names>ML</given-names></name><name name-style="western"><surname>Zhou</surname><given-names>JL</given-names></name><name name-style="western"><surname>Wang</surname><given-names>B</given-names></name><name name-style="western"><surname>Zhao</surname><given-names>RL</given-names></name></person-group> (<year>2016</year>) <article-title>A reexamination of <italic><tp:taxon-name><tp:taxon-name-part taxon-name-part-type="genus">Allopsalliota</tp:taxon-name-part><tp:taxon-name-part taxon-name-part-type="species">indicates</tp:taxon-name-part></tp:taxon-name></italic> synonymy with <italic><tp:taxon-name><tp:taxon-name-part taxon-name-part-type="genus">Micropsalliota</tp:taxon-name-part></tp:taxon-name></italic> (Agariceae, <tp:taxon-name><tp:taxon-name-part taxon-name-part-type="family">Agaricaceae</tp:taxon-name-part></tp:taxon-name>, <tp:taxon-name><tp:taxon-name-part taxon-name-part-type="order">Agaricales</tp:taxon-name-part></tp:taxon-name>, <tp:taxon-name><tp:taxon-name-part taxon-name-part-type="phylum">Basidiomycota</tp:taxon-name-part></tp:taxon-name>).</article-title><source>Mycoscience</source><volume>57</volume>: <fpage>303</fpage>–<lpage>310</lpage>. <ext-link xlink:href="10.1016/j.myc.2016.02.005" ext-link-type="doi" xlink:type="simple">https://doi.org/10.1016/j.myc.2016.02.005</ext-link></mixed-citation></ref><ref id="B1"><mixed-citation xmlns:xlink="http://www.w3.org/1999/xlink" xlink:type="simple"><person-group><name name-style="western"><surname>Al-Kharousi</surname><given-names>M</given-names></name><name name-style="western"><surname>Hussain</surname><given-names>S</given-names></name><name name-style="western"><surname>Al-Muharabi</surname><given-names>MA</given-names></name><name name-style="western"><surname>Al-Shabibi</surname><given-names>Z</given-names></name><name name-style="western"><surname>Al-Balushi</surname><given-names>AH</given-names></name><name name-style="western"><surname>Al-Yahya’ei</surname><given-names>MN</given-names></name><name name-style="western"><surname>Al Saady</surname><given-names>N</given-names></name><name name-style="western"><surname>Velazhahan</surname><given-names>R</given-names></name><name name-style="western"><surname>Ai-Sadi</surname><given-names>AM</given-names></name></person-group> (<year>2022</year>) <article-title>Notes on the genus <italic><tp:taxon-name><tp:taxon-name-part taxon-name-part-type="genus">Micropsalliota</tp:taxon-name-part></tp:taxon-name></italic> (<tp:taxon-name><tp:taxon-name-part taxon-name-part-type="order">Agaricales</tp:taxon-name-part></tp:taxon-name>, <tp:taxon-name><tp:taxon-name-part taxon-name-part-type="phylum">Basidiomycota</tp:taxon-name-part></tp:taxon-name>) and the description of a new species from Southern Oman.</article-title><source>Phytotaxa</source><volume>543</volume>: <fpage>113</fpage>–<lpage>126</lpage>. <ext-link xlink:href="10.11646/phytotaxa.543.2.2" ext-link-type="doi" xlink:type="simple">https://doi.org/10.11646/phytotaxa.543.2.2</ext-link></mixed-citation></ref></ref-list></tp:taxon-treatment>
